# Supplementary material for: LLM-based multi-agent system for neuro-ophthalmic diagnosis and personalized treatment planning
Source: Front Neurosci. 2025 Oct 6;19:1688509. doi: 10.3389/fnins.2025.1688509 (PMC12536030; doi:10.3389/fnins.2025.1688509)
Supplement: Supplementary file 2 [file Data_Sheet_1.csv]

case_id	text_description	image_path	true_disease
1	A 25-year-old male with occasional eye redness and mild itching, no significant past medical history, and no known family history of ocular disease. Patient denies blurred vision or floaters. Examination shows normal intraocular pressure and clear fundus. Doctor suspects no diabetic retinopathy or other retinal issues.		NoDR
2	A 29-year-old female complaining of intermittent dryness and eye strain after prolonged screen use. No diabetes or hypertension reported, and ocular exam reveals healthy optic disc and normal visual acuity. The patient occasionally experiences mild headaches, but no fundus abnormalities. Physician rules out any diabetic retinopathy for now.		NoDR
3	A 40-year-old male with mild headaches but no visual distortions. He works long hours under fluorescent lighting, and occasionally has dry eyes. Physical exam shows normal intraocular pressure, clear cornea, and no hemorrhages on fundoscopy. Doctor finds no signs of diabetic retinopathy or other major pathologies.		NoDR
4	A 22-year-old student presenting with slight irritation in both eyes, especially after reading for extended periods. He denies any floaters, flashes of light, or night vision problems. Examination reveals a healthy macula and optic nerve head. No diabetic changes noted in the retina according to the attending physician.		NoDR
5	A 35-year-old female complaining of occasional redness and burning sensation, mostly related to prolonged contact lens use. No history of diabetes or hypertension, and her blood sugar levels are within normal limits. Fundoscopy shows a normal retinal background and no microaneurysms. The doctor confirms no diabetic retinopathy.		NoDR
6	A 46-year-old office worker with mild dryness and eye strain from extended computer use. She has no significant medical history and normal blood glucose levels. Examination reveals sharp optic disc margins, clear vitreous, and no dot-blot hemorrhages. The clinician rules out diabetic retinopathy and advises regular breaks.		NoDR
7	A 28-year-old male athlete complaining of occasional blurry vision after intense workouts, but no persistent visual disturbances. He has no family history of diabetes and his fasting glucose is normal. Ophthalmic evaluation shows an intact macular region and healthy retinal vasculature. Doctor excludes diabetic retinopathy based on these findings.		NoDR
8	A 50-year-old teacher experiencing mild headache and light sensitivity, especially in bright environments. She has no known systemic illnesses and normal ocular pressure. Fundus examination reveals no cotton wool spots or exudates. The physician sees no evidence of diabetic retinopathy and attributes her symptoms to mild migraine patterns.		NoDR
9	A 61-year-old retired clerk with infrequent episodes of dry eye and foreign body sensation. She is not diabetic and has stable blood pressure. The retinal exam is unremarkable, with no microvascular anomalies or hemorrhages. Based on the current findings, the specialist concludes there is no diabetic retinopathy present.		NoDR
10	A 44-year-old librarian complaining of minor eyestrain after reading for long periods, with occasional mild redness. No diabetic history is reported, and her random blood glucose is within normal limits. Ophthalmoscopy shows healthy vessels and no neovascular changes. Doctor rules out diabetic retinopathy and suggests better lighting conditions.		NoDR
11	A 53-year-old plumber with intermittent eye discomfort and slight photophobia after long working hours. He denies any chronic conditions, including diabetes or hypertension. Examination reveals no hemorrhages or microaneurysms, and the macula appears intact. The attending ophthalmologist finds no indication of diabetic retinopathy and recommends routine follow-up visits.		NoDR
12	A 37-year-old accountant reporting brief episodes of blurred vision when shifting focus from near to far. No systemic diseases are noted, and her blood sugar is consistently normal. Dilated exam shows no signs of retinal thickening or exudates. The physician concludes there is no diabetic retinopathy and advises periodic checks.		NoDR
13	A 20-year-old college athlete complaining of mild dryness and redness after swimming in chlorinated pools. No history of metabolic disorders or elevated blood glucose. Ophthalmic inspection reveals no vascular abnormalities or macular lesions. The doctor observes a healthy retina and rules out diabetic retinopathy, suggesting improved eye protection.		NoDR
14	A 48-year-old engineer reporting occasional double vision under low-light conditions, but no persistent issues. Patient denies diabetes or other chronic illnesses, and lab tests confirm normal glucose levels. Funduscopic exam shows clean background retina without microhemorrhages. Ophthalmologist rules out diabetic retinopathy, attributing symptoms to mild muscle fatigue.		NoDR
15	A 39-year-old chef experiencing slight blurry vision after extended shifts in a hot kitchen environment. She reports no significant past illnesses and normal blood sugar levels. Examination reveals no macular edema or vascular leakage. The specialist finds the retina healthy and confirms there is no evidence of diabetic retinopathy.		NoDR
16	A 42-year-old secretary presenting with mild headaches and a sensation of eye strain, especially at the end of the workday. She has no history of diabetes, and her recent lab tests confirm normal glucose. Ophthalmoscopy shows a healthy optic disc and no retinal anomalies. No diabetic retinopathy is identified.		NoDR
17	A 58-year-old male with type 2 diabetes for five years, presenting with occasional blurred vision. Fundus examination reveals a few microaneurysms and mild retinal hemorrhages, but no macular edema. His blood sugar control is moderate. The physician suspects mild diabetic retinopathy and recommends tighter glycemic management.		MildDR
18	A 63-year-old female with a decade-long history of diabetes, complaining of slight distortion in central vision. Examination shows scattered microaneurysms and very subtle dot-blot hemorrhages without exudates. Her most recent HbA1c indicates partially controlled glucose. The doctor classifies her condition as mild diabetic retinopathy and advises closer follow-up.		MildDR
19	A 55-year-old construction worker diagnosed with type 2 diabetes three years ago, experiencing episodic hazy vision. Fundoscopy reveals small microaneurysms near the macular area but no significant leakage. His fasting blood sugar is slightly elevated. The ophthalmologist notes mild diabetic retinopathy and recommends adjusting his medication regimen.		MildDR
20	A 47-year-old office manager with type 1 diabetes since adolescence, complaining of occasional floaters and mild central blurriness. Exam shows limited microaneurysms and a few hard exudates around the retina. Her recent glucose logs show moderate control. The attending doctor assesses her condition as mild diabetic retinopathy.		MildDR
21	A 60-year-old retired teacher with a 15-year history of type 2 diabetes, noticing minor vision fluctuation throughout the day. Ophthalmoscopy reveals scattered microaneurysms and slight venous beading, but no evidence of proliferative changes. Her glycemic control is inconsistent. The physician diagnoses mild diabetic retinopathy and recommends dietary adjustments.		MildDR
22	A 52-year-old grocery store clerk with type 2 diabetes, reporting occasional difficulty focusing on distant objects. Fundus images show a few dot-blot hemorrhages and minimal hard exudates. The patient’s blood glucose levels fluctuate moderately. The doctor concludes mild diabetic retinopathy is present and schedules frequent monitoring.		MildDR
23	A 49-year-old accountant with poorly controlled blood sugar over the past year, presenting with intermittent blurred vision. Examination reveals microaneurysms scattered in the posterior pole, but no clinically significant macular edema. The healthcare provider identifies mild diabetic retinopathy and recommends improved insulin compliance.		MildDR
24	A 56-year-old restaurant owner with type 2 diabetes for eight years, complaining of subtle color vision changes. Funduscopy shows limited dot-blot hemorrhages and faint hard exudates near the vessels. Her self-monitored glucose readings show moderate hyperglycemia. The ophthalmologist diagnoses mild diabetic retinopathy and suggests more stringent glycemic control.		MildDR
25	A 45-year-old bus driver with a six-year history of type 2 diabetes, noticing occasional hazy spots in his field of vision. Retinal exam reveals sparse microaneurysms and minimal intraretinal hemorrhages. His most recent HbA1c is slightly above target. The doctor classifies it as mild diabetic retinopathy and advises lifestyle modifications.		MildDR
26	A 59-year-old retired nurse with long-standing type 1 diabetes, presenting for a routine checkup. She reports minor vision changes in dim light. Ophthalmoscopy shows a few microaneurysms and soft exudates, but no severe pathology. Current glucose records indicate moderate control. The specialist confirms mild diabetic retinopathy and continues monitoring.		MildDR
27	A 51-year-old warehouse worker with type 2 diabetes, complaining of occasional blurry spots in peripheral vision. Fundoscopic exam reveals scattered microaneurysms and mild hemorrhages in the mid-periphery. His daily glucose logs are somewhat elevated. The doctor identifies mild diabetic retinopathy and schedules follow-up imaging.		MildDR
28	A 62-year-old retiree with a history of type 2 diabetes, presenting with mild difficulty reading small print. Examination shows limited dot-blot hemorrhages and a few microaneurysms near the macula. Her glucose control has been inconsistent lately. The ophthalmologist classifies this as mild diabetic retinopathy and advises tighter metabolic management.		MildDR
29	A 46-year-old graphic designer diagnosed with diabetes seven years ago, experiencing momentary vision blur during late evenings. Fundus photography detects sparse microaneurysms and slight venous dilation. His average blood glucose runs high normal. The specialist confirms mild diabetic retinopathy and recommends thorough annual examinations.		MildDR
30	A 54-year-old office assistant with recently diagnosed type 2 diabetes, noticing subtle changes in focus between near and distance. Examination reveals a small cluster of microaneurysms but no clinically significant macular edema. Blood glucose logs show partial control. The physician diagnoses mild diabetic retinopathy and suggests regular eye evaluations.		MildDR
31	A 68-year-old patient with type 2 diabetes for 20 years, presenting with frequent blurry vision and occasional dark floaters. Fundus exam shows numerous microaneurysms, extensive dot-blot hemorrhages, and early neovascular fronds. His glucose control is poor. The specialist diagnoses severe diabetic retinopathy, recommending urgent laser treatment evaluation.		SevereDR
32	A 64-year-old retired teacher with longstanding type 1 diabetes, experiencing central vision loss and scattered floaters. Examination reveals multiple cotton wool spots, venous beading, and significant intraretinal hemorrhages. Her HbA1c remains above recommended targets. The ophthalmologist classifies this presentation as severe diabetic retinopathy.		SevereDR
33	A 70-year-old individual with poorly controlled diabetes for over 15 years, reporting sudden increased floaters and slight photophobia. Fundoscopy shows advanced neovascularization near the optic disc, extensive hemorrhages, and macular edema. The physician diagnoses severe diabetic retinopathy and advises immediate referral for possible vitrectomy.		SevereDR
34	A 66-year-old cook with type 2 diabetes, experiencing diminished peripheral vision and occasional black spots. Exam reveals widespread dot-blot hemorrhages, hard exudates, and some traction on the retina from neovascular tissue. His glucose levels remain unstable. The specialist concludes severe diabetic retinopathy and suggests urgent treatment options.		SevereDR
35	A 59-year-old factory worker with a 25-year history of type 1 diabetes, complaining of progressive vision loss over months. Fundus photographs show multiple cotton wool spots, venous looping, and neovascular proliferation. His HbA1c is markedly elevated. The ophthalmologist identifies severe diabetic retinopathy, recommending laser photocoagulation sessions.		SevereDR
36	A 72-year-old retiree with type 2 diabetes, presenting with patchy vision and difficulty reading. Examination reveals thick intraretinal hemorrhages, prominent microaneurysms, and early preretinal membranes. Blood glucose logs show poor long-term control. The attending doctor classifies the condition as severe diabetic retinopathy and suggests surgical evaluation.		SevereDR
37	A 67-year-old farmer with insulin-dependent diabetes for two decades, experiencing worsening night vision and floating dark spots. Fundoscopy reveals extensive neovascularization, widespread hemorrhages, and fibrovascular tissue pulling on the retina. The physician concludes severe diabetic retinopathy, advising urgent intervention to prevent further damage.		SevereDR
38	A 61-year-old taxi driver with poor glycemic control, complaining of large floaters and occasional flashes of light. Examination shows tractional detachment areas, severe retinal hemorrhages, and macular edema. His diabetes management is inadequate. The ophthalmologist categorizes it as severe diabetic retinopathy and refers him for possible surgery.		SevereDR
39	A 65-year-old janitor with type 2 diabetes for 18 years, presenting with blurred vision that worsens in the morning. Fundus inspection reveals numerous microaneurysms, advanced venous beading, and early vitreous hemorrhage. The specialist deems this severe diabetic retinopathy and discusses laser and pharmacologic treatment plans.		SevereDR
40	A 69-year-old bookstore owner with a long-standing history of unstable blood glucose, noticing progressive loss of central vision. Examination shows proliferative changes, cotton wool spots, and thick preretinal membranes. Her current glucose records are extremely high. The ophthalmologist diagnoses severe diabetic retinopathy and recommends urgent intervention.		SevereDR
41	A 73-year-old ex-smoker with type 2 diabetes, complaining of cloudy vision and floaters. Fundus exam reveals extensive new vessel growth, large hemorrhages, and some retinal detachment risk. His diabetes is poorly monitored. The doctor confirms severe diabetic retinopathy, suggesting immediate referral to a retinal specialist for potential surgery.		SevereDR
42	A 74-year-old homemaker with insulin-requiring diabetes for 22 years, reporting difficulties with peripheral vision and color perception. Examination identifies severe proliferative changes, fibrovascular membranes, and vitreous hemorrhage. Her glycemic levels remain elevated. The ophthalmologist diagnoses severe diabetic retinopathy, urging laser and anti-VEGF therapy.		SevereDR
43	A 71-year-old mechanic with type 1 diabetes since childhood, complaining of increased flashes of light and dark spots. Fundoscopy shows multiple traction bands, neovascular clusters, and repeated intraretinal hemorrhages. He has chronically high blood sugar. The physician concludes severe diabetic retinopathy, discussing immediate surgical and medical options.		SevereDR
44	A 75-year-old retired driver with type 2 diabetes, noticing sudden worsening of vision and prominent floaters. Exam reveals large preretinal hemorrhages, robust neovascularization, and early traction on the macula. His HbA1c remains in the double digits. The ophthalmologist diagnoses severe diabetic retinopathy and advises urgent surgical consultation.		SevereDR
45	A 55-year-old banker reporting halos around lights and mild eye pain. Intraocular pressure measured at 28 mmHg, which is above normal. Optical coherence tomography shows thinning of the nerve fiber layer. The specialist suspects glaucoma and initiates medicated eye drops to lower IOP.		Glaucoma
46	A 60-year-old retired accountant with gradually decreasing peripheral vision and occasional headaches. Tonometry reads 26 mmHg, and fundus exam reveals cupping of the optic disc. Visual field testing confirms arcuate scotoma. Doctor diagnoses primary open-angle glaucoma and prescribes topical beta-blockers.		Glaucoma
47	A 72-year-old patient complaining of progressive loss of side vision and dull eye discomfort. Intraocular pressure is 30 mmHg in both eyes. Examination shows significant cup-to-disc ratio enlargement. Automated perimetry demonstrates mid-peripheral visual field defects. Ophthalmologist confirms glaucoma and recommends combination therapy.		Glaucoma
48	A 45-year-old salesperson with persistent headaches and an occasional rainbow effect around bright lights. Tonometry indicates elevated IOP at 27 mmHg. The optic nerve appears excavated on exam, and visual field testing reveals nasal step defects. The doctor suspects early glaucoma and starts prostaglandin analogs.		Glaucoma
49	A 66-year-old chef complaining of gradual difficulty navigating stairs due to compromised side vision. Measured intraocular pressure is 29 mmHg, and fundus evaluation shows noticeable disc cupping. The peripheral field test confirms superior arcuate scotoma. The ophthalmologist diagnoses open-angle glaucoma and prescribes topical medication.		Glaucoma
50	A 59-year-old teacher with chronically elevated IOP, discovered incidentally during a routine checkup. The cup-to-disc ratio is significantly increased, and gonioscopy reveals open anterior chamber angles. Visual field testing shows paracentral defects. Glaucoma is suspected, and the patient is started on combination drops to reduce eye pressure.		Glaucoma
51	A 70-year-old executive noticing missing areas in peripheral vision and feeling mild ocular pressure. Tonometry records an IOP of 28 mmHg bilaterally. Disc photos show clear cupping with a vertical elongation. The physician diagnoses primary open-angle glaucoma, suggesting medication adherence and possible laser trabeculoplasty.		Glaucoma
52	A 62-year-old nurse complaining of headaches and intermittent blurred vision. Checking reveals intraocular pressures of 26 mmHg. The optic disc demonstrates a cup-to-disc ratio of 0.7. Automated field analysis shows an inferior arcuate defect. Glaucoma is confirmed and the specialist prescribes a prostaglandin analogue.		Glaucoma
53	A 48-year-old musician experiencing mild halos around headlights at night. Tonometry reads 25 mmHg, borderline high. Optical coherence tomography reveals thinning in the retinal nerve fiber layer, especially superiorly. The doctor labels it as early glaucoma and instructs regular monitoring of pressure and visual fields.		Glaucoma
54	A 75-year-old retiree noting difficulty seeing objects on the sides and a dull ache in the eyes. Intraocular pressures are 28 mmHg left and 27 mmHg right. Disc exam shows advanced glaucomatous cupping, and field tests indicate significant peripheral loss. The ophthalmologist initiates aggressive IOP-lowering therapy.		Glaucoma
55	A 53-year-old sales manager with occasional eye pain and perceived dimming of peripheral lights. Tonometry registers consistent readings above 24 mmHg. Fundus examination shows a cup-to-disc ratio of 0.65 with rim thinning. Visual field analysis confirms glaucomatous defect. Treatment with topical carbonic anhydrase inhibitor is started.		Glaucoma
56	A 68-year-old author noticing progressive tunnel vision and some eye discomfort in the evenings. IOP measures around 29 mmHg, and advanced visual field testing shows near-complete loss in the nasal field. The optic nerve exhibits severe cupping. The specialist confirms glaucoma, advising possible surgical intervention.		Glaucoma
57	A 50-year-old lawyer complaining of intermittent headaches and blurred peripheral vision. Tonometry consistently records IOP at 26 mmHg. Optical imaging suggests thinning of the retinal nerve fiber layer, especially inferiorly. The diagnosis of glaucoma is made, and the patient is placed on prostaglandin eye drops.		Glaucoma
58	A 46-year-old engineer experiencing minor visual field constriction and occasional colored rings around lights. IOP is measured at 25 mmHg in both eyes. Funduscopic exam reveals a notable vertical elongation of the cup. Visual field testing confirms early arcuate defects. The doctor initiates glaucoma therapy to preserve vision.		Glaucoma
59	A 73-year-old retiree presenting with gradual central vision blurriness, particularly when reading. Fundoscopy shows small drusen in the macular region. The patient has a moderate family history of AMD. Doctor notes early age-related macular degeneration and recommends antioxidant supplementation and routine follow-up.		AMD
60	A 68-year-old painter complaining of a dark spot in the center of vision, making fine detail work difficult. Examination reveals medium-sized drusen and pigmentary changes in the macula. There is no sign of neovascularization. The ophthalmologist diagnoses intermediate AMD and advises lifestyle modifications.		AMD
61	A 75-year-old bookkeeper with slowly progressing difficulty recognizing faces. Fundus exam shows large drusen scattered in the macula and areas of hyperpigmentation. No choroidal neovascular membranes are detected. The physician confirms dry AMD and recommends ongoing nutritional support and observation.		AMD
62	A 77-year-old farmer experiencing distorted central vision, such as straight lines appearing wavy. Examination indicates drusen accumulation in the macula, along with minor subretinal fluid. Early neovascular changes are suspected. The ophthalmologist classifies this as wet AMD and plans anti-VEGF injection therapy.		AMD
63	A 80-year-old woman complaining of a progressive central blind spot and color perception issues. Fundus imaging reveals extensive drusen, areas of geographic atrophy, and newly formed vessels. The diagnosis is advanced wet AMD, requiring immediate intraocular injections and close monitoring.		AMD
64	A 70-year-old gardener noticing difficulty distinguishing fine details at close range. Macular examination shows several medium drusen and some RPE clumping. No fluid or hemorrhage is detected. The doctor categorizes it as dry AMD and recommends a diet rich in antioxidants and regular follow-up.		AMD
65	A 78-year-old retiree reporting trouble recognizing street signs and a subtle gray patch in the central vision. Examination reveals multiple large drusen, with mild hyperpigmentation. OCT suggests no neovascular activity. The ophthalmologist diagnoses dry AMD and encourages the patient to monitor changes using an Amsler grid.		AMD
66	A 76-year-old librarian complaining of intermittent distortion of straight lines and mild difficulty with reading. Fundus evaluation shows drusen deposits and early choroidal neovascular membranes. The physician diagnoses wet AMD in its initial stages and starts intravitreal anti-VEGF treatments.		AMD
67	A 74-year-old volunteer noticing reduced central clarity and needing brighter light for reading. Examination detects multiple drusen clusters and small areas of RPE atrophy. No exudative changes are observed. The doctor confirms dry AMD and advises regular eye exams to track progression.		AMD
68	A 79-year-old retired professor who experiences difficulty adapting to low light and sees subtle distortions in the center of vision. Fundus exam reveals large drusen and some pigmentary mottling. OCT shows minimal subretinal fluid suggestive of early neovascular AMD. The specialist begins anti-VEGF therapy promptly.		AMD
69	A 66-year-old homemaker complaining of faded colors and a small blurry area in her central vision. Examination shows intermediate drusen and mild RPE alterations but no choroidal neovascularization. The doctor considers it dry AMD and recommends nutritional supplements along with monitoring for any progression.		AMD
70	A 73-year-old writer experiencing a gradual dark spot in the central field, especially noticeable when reading. Fundus imaging shows advanced drusen and a patch of geographic atrophy. No hemorrhage or fluid is detected. The ophthalmologist diagnoses advanced dry AMD and advises low vision aids.		AMD
71	A 69-year-old ex-smoker noticing lines appear bent when viewed with the left eye. Examination reveals drusen deposits and a small area of subretinal neovascularization. Fluorescein angiography confirms early wet AMD. The doctor initiates anti-VEGF injections to control the active lesion.		AMD
72	A 71-year-old academic with complaints of missing letters while reading and a small central smudge in vision. Fundoscopy reveals confluence of large drusen and mild RPE irregularities. OCT shows no fluid collection. Physician confirms atrophic AMD and recommends vitamins and close observation.		AMD
73	A 78-year-old pastor noticing a gradual loss of fine detail and a distortion of straight edges. Imaging displays drusen scattered in the macula and minimal subretinal fluid. The doctor labels it as early wet AMD and suggests starting intravitreal injections promptly.		AMD
74	A 67-year-old counselor with increased difficulty reading small text despite new glasses. Examination identifies medium drusen and pigmentary changes consistent with intermediate dry AMD. The patient denies distortion or scotomas. The ophthalmologist suggests antioxidant supplementation and periodic monitoring to catch any progression early.		AMD
75	A 76-year-old orchard owner complaining of a subtle blurred patch in the center of his vision. Fundus exam shows soft drusen and areas of atrophy near the fovea. OCT reveals no active choroidal neovascularization. The specialist confirms dry AMD and advises regular follow-up.		AMD
76	A 79-year-old retired doctor noticing difficulty reading fine print and adjusting to bright lights. Examination uncovers significant drusen and some RPE changes in the macular region. No signs of wet transformation are detected on OCT. The ophthalmologist classifies it as dry AMD, advising nutritional support and vigilance.		AMD
77	A 74-year-old pharmacist complaining of waviness in the center of the page when reading. Fundus evaluation shows drusen and subretinal hemorrhage indicating wet AMD changes. The doctor plans an urgent anti-VEGF injection regimen to control further leakage and preserve vision.		AMD
78	A 72-year-old retiree presenting with a pronounced central scotoma, making it difficult to watch television. Ophthalmoscopy reveals advanced geographic atrophy in the macula with extensive drusen. OCT confirms no fluid, consistent with end-stage dry AMD. The patient is offered low vision rehabilitation resources.		AMD
79	A 69-year-old cook noticing colors appear less vivid and a blurred area in central vision. Examination reveals drusen and early pigment epithelial detachment, suggestive of initial wet AMD. The ophthalmologist orders angiography and contemplates anti-VEGF treatment for potential neovascular membranes.		AMD
80	A 77-year-old musician complaining of a slow progressive central blur and difficulty reading notes on a sheet. Fundus imaging shows multiple large drusen and scattered areas of RPE atrophy in the macula. No fluid is detected. The diagnosis is advanced dry AMD, and low vision aids are recommended.		AMD
81	A 31-year-old graphic designer reporting slight eye fatigue, especially after working long hours. No systemic disease or elevated glucose. Examination reveals normal retinal findings with no microaneurysms or hemorrhages. The ophthalmologist confirms no diabetic retinopathy or other pathologies.		NoDR
82	A 29-year-old patient who experiences occasional dryness and mild photophobia. She has regular checkups with no history of diabetes or hypertension. Fundus inspection shows no abnormalities, and intraocular pressure is within normal limits. Doctor rules out diabetic retinopathy and suggests artificial tears.		NoDR
83	A 34-year-old athlete complaining of eye redness after intense training sessions. No chronic illness reported, and blood sugar levels are consistently normal. Ophthalmoscopy reveals healthy retinal vasculature with no signs of disease. The physician concludes no retinopathy and recommends rest.		NoDR
84	A 40-year-old teacher with sporadic headaches but no changes in vision. No family history of diabetes, and her recent labs confirm stable glucose. Exam demonstrates clear optic disc margins and no hemorrhages. The ophthalmologist confirms no evidence of diabetic retinopathy or other severe problems.		NoDR
85	A 45-year-old driver complaining of mild ocular fatigue in the evenings. He denies any systemic conditions, and random blood sugar is normal. Retinal exam is unremarkable, with intact macula and no vascular anomalies. Clinician finds no diabetic retinopathy and advises better lighting during work.		NoDR
86	A 55-year-old homemaker presenting with minor eye strain during reading. She has no known metabolic disease and normal IOP. The fundus appears clear, without microaneurysms or exudates. Doctor rules out diabetic retinopathy, suggesting routine periodic exams for preventive care.		NoDR
87	A 60-year-old retiree noticing mild dryness and itching due to contact lens use. She denies diabetes or hypertension. Examination of the retina shows no hemorrhages or edema. The specialist confirms no retinopathy and advises proper lens hygiene for comfort.		NoDR
88	A 36-year-old programmer with frequent screen use, complaining of momentary blurred vision that resolves with rest. Lab results show no indication of diabetes. Fundus photography is normal, with healthy vasculature and no lesions. The ophthalmologist concludes no diabetic retinopathy.		NoDR
89	A 42-year-old receptionist with mild headaches, likely tension-related. No hyperglycemia or other metabolic issues. Detailed eye exam reveals no hemorrhages, no microaneurysms, and normal optic disc. Doctor states there is no retinopathy and recommends stress management.		NoDR
90	A 50-year-old volunteer who complains of dryness, especially in air-conditioned environments. She has no history of diabetes or hypertension. Fundoscopic exam shows no vascular changes or swelling. The physician confirms no diabetic retinopathy and suggests lubricating eye drops.		NoDR
91	A 51-year-old accountant with type 2 diabetes for five years, experiencing mild blurry vision at night. Exam reveals scattered microaneurysms and minor dot hemorrhages without macular edema. Glycemic control is moderate. The doctor classifies it as mild diabetic retinopathy.		MildDR
92	A 47-year-old retail worker complaining of occasional floaters. She has a three-year history of diabetes with fluctuating glucose control. Fundus shows a few microaneurysms near the posterior pole. The specialist confirms mild DR and recommends improved glycemic management.		MildDR
93	A 58-year-old with type 2 diabetes, reporting slight difficulty reading fine print. Examination reveals small dot-blot hemorrhages and minimal hard exudates. Recent HbA1c is slightly above target. Ophthalmologist labels this as mild diabetic retinopathy and advises a stricter diet.		MildDR
94	A 45-year-old with newly diagnosed diabetes, presenting for a routine eye exam. Fundoscopy detects scattered microaneurysms but no macular involvement. Blood sugar logs indicate moderate control. Doctor diagnoses early mild diabetic retinopathy and schedules frequent follow-up visits.		MildDR
95	A 56-year-old factory supervisor with four-year history of type 2 diabetes. He notices transient blurry vision in the afternoon. Retinal exam shows few microaneurysms and minimal retinal hemorrhages. Specialist considers it mild DR and suggests regular monitoring of blood glucose levels.		MildDR
96	A 60-year-old teacher complaining of mild changes in near vision. Longstanding type 2 diabetes with suboptimal sugar control. Ophthalmoscopy reveals dot-blot hemorrhages and very mild macular thickening. Physician categorizes it as mild diabetic retinopathy, recommending tighter glycemic control.		MildDR
97	A 38-year-old nurse with type 1 diabetes since adolescence, noticing slight fluctuation in vision. Dilated exam reveals scattered microaneurysms but no neovascular changes. Recent labs show somewhat elevated blood glucose. The ophthalmologist confirms mild DR and advises closer follow-up.		MildDR
98	A 52-year-old office assistant complaining of minor distortion when switching focus. Diabetic for six years with varying control. Examination shows limited dot hemorrhages around the macula. Doctor identifies mild diabetic retinopathy, urging improved diet and medication compliance.		MildDR
99	A 61-year-old patient presenting with brief blurred vision episodes after meals. She has type 2 diabetes for a decade, moderately controlled. Fundus photography reveals microaneurysms and faint exudates. The specialist diagnoses mild DR, recommending more rigorous glucose management.		MildDR
100	A 44-year-old chef with type 2 diabetes for three years, experiencing mild halos at night. Examination finds a few dot hemorrhages but no significant macular edema. Blood sugar logs are borderline high. The ophthalmologist confirms mild DR and prescribes better dietary measures.		MildDR
101	A 57-year-old driver complaining of transient difficulty focusing in dim lighting. Diabetes for five years, with subpar compliance. Fundoscopic exam shows sparse microaneurysms and occasional hard exudates. The diagnosis is mild DR, prompting lifestyle modification advice from the doctor.		MildDR
102	A 50-year-old bookkeeper with type 2 diabetes, noticing slight fluctuations in color perception. Examination reveals minimal dot-blot hemorrhages around the posterior pole but no macular swelling. Doctor classifies the findings as mild DR and schedules an earlier follow-up.		MildDR
103	A 42-year-old marketing agent with type 1 diabetes, presenting for a checkup. She reports mild blurry vision on waking. Retinal imaging shows microaneurysms scattered in both eyes. Her glucose record is fair. Physician labels this mild DR and counsels on maintaining stable glucose levels.		MildDR
104	A 54-year-old caretaker with eight years of diabetes, complaining of mild vision changes when reading. Ophthalmic evaluation shows sporadic microaneurysms, lacking severe hemorrhages. Her HbA1c is mildly elevated. The ophthalmologist confirms mild DR and encourages stricter glycemic management.		MildDR
105	A 63-year-old retiree with type 2 diabetes, noticing slight blur under low lighting. Fundus exam reveals dot hemorrhages and minimal venous beading. The patient's glucose control is inconsistent. Specialist concludes mild diabetic retinopathy and advises more regular checkups.		MildDR
106	A 48-year-old call center employee with recent diabetes diagnosis, experiencing occasional floaters. Fundoscopy displays a few microaneurysms near the macula, no significant leakage. Doctor deems this mild DR and stresses the importance of early glycemic control to prevent progression.		MildDR
107	A 51-year-old manager complaining of mild visual distortion in the afternoon. Type 2 diabetes for four years with partial control. Examination reveals limited microaneurysms and minimal dot-blot hemorrhages. Ophthalmologist classifies the changes as mild DR, advising consistent follow-ups.		MildDR
108	A 65-year-old retiree with 15-year history of type 2 diabetes, reporting increasing floaters and blurred vision. Fundus shows wide areas of intraretinal hemorrhages and early neovascular formations. The doctor diagnoses severe diabetic retinopathy and recommends urgent laser treatment.		SevereDR
109	A 59-year-old warehouse worker with poorly controlled diabetes, complaining of dark patches in peripheral vision. Examination reveals proliferative changes, vitreous hemorrhage, and traction on the retina. Specialist confirms severe DR and advises immediate surgical evaluation.		SevereDR
110	A 68-year-old with decades-long type 1 diabetes, experiencing a sudden increase in floaters. Ophthalmoscopy shows extensive microaneurysms, cotton wool spots, and neovascular fronds. The ophthalmologist deems it severe diabetic retinopathy, requiring aggressive intervention.		SevereDR
111	A 70-year-old retired nurse presenting with patchy vision loss and repeated visual blackouts. Diabetic for 20 years, with inadequate control. Fundus reveals severe proliferative retinopathy and neovascular membranes. The physician recommends urgent anti-VEGF therapy and possible vitrectomy.		SevereDR
112	A 62-year-old caretaker noticing slow progressive vision decline. Examination discloses widespread dot-blot hemorrhages, venous beading, and fibrovascular proliferation. Her glycemic logs show consistently high levels. Doctor labels it severe DR and strongly suggests laser photocoagulation.		SevereDR
113	A 66-year-old retiree complaining of frequent vision fluctuations and occasional ocular pain. Longstanding diabetes with severe background changes on fundoscopy, including new vessels. The specialist diagnoses advanced retinopathy and advises immediate treatment to prevent further damage.		SevereDR
114	A 72-year-old with poorly controlled diabetes, reporting flashes of light and shadows drifting across vision. Exam reveals tractional membranes and significant hemorrhages. Ophthalmologist confirms severe DR, considering vitrectomy to reduce traction and preserve remaining vision.		SevereDR
115	A 58-year-old bus driver with 18-year history of diabetes, experiencing worsened night vision and floaters. Fundus imaging shows extensive neovascularization, macular edema, and vitreous haze. The physician concludes severe DR, advising combination therapy and close follow-up.		SevereDR
116	A 67-year-old artisan with spotty vision and intermittent blind spots. She has poor glycemic control for over a decade. Fundoscopic exam reveals advanced proliferative changes, exudates, and cotton wool spots. Doctor diagnoses severe DR, recommending urgent referral for retinal surgery.		SevereDR
117	A 63-year-old gardener with progressive visual decline over six months. Examination uncovers large preretinal hemorrhages and fibrovascular bands. Blood sugar logs show chronic hyperglycemia. The ophthalmologist calls it severe diabetic retinopathy, requiring immediate vitreoretinal intervention.		SevereDR
118	A 69-year-old clerk complaining of significant floaters that obscure central vision. Longstanding diabetes with repeated episodes of hyperglycemia. Fundus reveals dense hemorrhages and new vessel growth on the disc. Specialist advises urgent laser therapy for severe DR.		SevereDR
119	A 55-year-old patient with brittle type 1 diabetes, presenting with sudden cloudiness in the visual field. Examination finds vitreous hemorrhage from proliferative retinopathy. The physician classifies it as severe DR and schedules an emergency consult for potential surgical cleaning.		SevereDR
120	A 71-year-old ex-smoker suffering from large blind spots and occasional photopsias. Twenty-year history of diabetes with poor regulation. Fundus exam displays widespread neovascularization and partial retinal detachment. Ophthalmologist warns of advanced severe DR and recommends immediate surgery.		SevereDR
121	A 64-year-old housekeeper with progressive blur, especially in the periphery. Fundoscopic exam uncovers thick preretinal membranes, traction, and bleeding. Her diabetes control is notoriously unstable. The doctor determines severe DR, urging prompt intervention.		SevereDR
122	A 75-year-old retiree losing central vision rapidly over weeks. She has a 25-year history of diabetes. Imaging shows extensive panretinal hemorrhages and fibrovascular proliferation. Specialist states it is severe DR, recommending a combination of laser and vitreoretinal surgery.		SevereDR
123	A 70-year-old diabetic patient complaining of sudden onset of hazy vision. Examination reveals multiple tractional detachments and new vessels across the retina. Her glucose is extremely high. Doctor diagnoses severe DR, discussing urgent surgical repair and anti-VEGF.		SevereDR
124	A 61-year-old with 14-year history of uncontrolled diabetes, reporting dark streaks in vision. Detailed fundus exam shows profuse neovascularization and partial vitreous hemorrhage. The ophthalmologist confirms severe DR, recommending rapid intervention to save useful vision.		SevereDR
125	A 52-year-old salesperson noticing subtle narrowing of peripheral vision. Tonometry measures IOP at 26 mmHg in both eyes. Examination reveals moderate disc cupping and early arcuate scotoma. The specialist diagnoses primary open-angle glaucoma and starts topical eye drops.		Glaucoma
126	A 60-year-old chef complaining of halos around bright kitchen lights. Intraocular pressure reads 28 mmHg, with cupping of the optic nerve. Visual field testing confirms mid-peripheral defects. Physician confirms glaucoma and prescribes prostaglandin analog for IOP reduction.		Glaucoma
127	A 55-year-old teacher with occasional headaches and reported tunnel vision episodes. Tonometry shows elevated IOP at 27 mmHg. Cup-to-disc ratio is significantly enlarged. The doctor diagnoses open-angle glaucoma, advising strict adherence to medication and follow-up.		Glaucoma
128	A 65-year-old bus driver discovering high eye pressure during a routine exam. IOP was consistently above 25 mmHg. Gonioscopy shows open angles, and automated perimetry reveals mild field loss nasally. Glaucoma is confirmed, and medication is initiated immediately.		Glaucoma
129	A 49-year-old lawyer complaining of a pressure-like sensation in both eyes, with some colored rings around lights. Tonometry measures 25 mmHg, borderline high. Disc evaluation reveals a cup-to-disc ratio of 0.6. Ophthalmologist suspects early glaucoma and recommends starting eye drops.		Glaucoma
130	A 73-year-old retiree with advanced field loss on the temporal side, noticing difficulty in dim conditions. IOP is consistently around 28 mmHg. Examination shows pronounced disc cupping, consistent with advanced glaucoma. The doctor intensifies topical treatment.		Glaucoma
131	A 58-year-old nurse with headaches focused around the forehead. Tonometry is 26 mmHg in the right eye. Visual field testing demonstrates an arcuate scotoma. Specialist diagnoses primary open-angle glaucoma and advises close monitoring of IOP.		Glaucoma
132	A 62-year-old accountant complaining of increasingly blurred peripheral vision. Intraocular pressure readings average 29 mmHg. The optic nerve exhibits excavation and thinning of the neural rim. The physician confirms glaucoma and prescribes combination therapy.		Glaucoma
133	A 70-year-old librarian who failed a driver’s license vision test, struggling with side vision. Tonometry reveals 30 mmHg in both eyes. Fundus exam shows marked disc cupping. Doctor diagnoses advanced glaucoma and considers laser trabeculoplasty or surgical intervention.		Glaucoma
134	A 57-year-old truck driver noticing mild eye pain and difficulty seeing in low light. IOP is 26 mmHg, borderline high. Field testing shows an inferior arcuate defect. Ophthalmologist confirms early-stage glaucoma, prescribing daily eye drops to lower IOP.		Glaucoma
135	A 53-year-old pilot reporting headaches and a family history of glaucoma. Examination finds IOP at 25 mmHg, with an increased cup-to-disc ratio of 0.65. Visual field exam reveals partial nasal defect. The doctor initiates prophylactic therapy for glaucoma.		Glaucoma
136	A 68-year-old retiree with progressive narrowing of visual field. Tonometry indicates 28 mmHg, and the cup is deeply excavated on fundus exam. The specialist diagnoses moderate glaucoma and recommends continuing medication along with possible laser intervention.		Glaucoma
137	A 72-year-old with subtle episodes of blurred vision in low-light environments. IOP has been around 27 mmHg. The optic disc shows progressive cupping. Perimetry confirms a developing arcuate scotoma. Ophthalmologist intensifies glaucoma therapy to prevent further deterioration.		Glaucoma
138	A 46-year-old programmer complaining of mild halos at night. Tonometry reveals 24 mmHg, near the upper limit. OCT scanning shows nerve fiber layer thinning around the disc. The doctor suspects early glaucoma and starts topical medication as a precaution.		Glaucoma
139	A 64-year-old retired principal with ocular discomfort and a sense of pressure behind the eyes. IOP measures 28 mmHg on repeated checks. Fundus photos reveal advanced cupping with a vertical elongation. The diagnosis is glaucoma, and further medical therapy is initiated.		Glaucoma
140	A 51-year-old warehouse manager noticing difficulties with peripheral vision while driving. Tonometry is 25 mmHg, borderline. Gonioscopy reveals open angles. Visual field defects confirm early glaucomatous damage. Doctor prescribes drops to reduce IOP and prevent progression.		Glaucoma
141	A 69-year-old florist presenting with creeping tunnel vision over the past year. IOP is 29 mmHg on average. Optic nerve exam shows advanced cupping and thinning of the rim. The ophthalmologist labels it moderate-to-advanced glaucoma, recommending escalated medical therapy.		Glaucoma
142	A 74-year-old woman with chronic headaches, noticing scotomas in her peripheral vision. Tonometry reveals 31 mmHg, clearly elevated. Cup-to-disc ratio is markedly high. The specialist confirms glaucoma and strongly advises strict compliance with medications.		Glaucoma
143	A 72-year-old accountant noticing increased difficulty reading fine print and mild distortion of straight lines. Fundoscopy shows medium drusen in the macula without subretinal fluid. The doctor diagnoses early dry AMD and advises nutritional supplementation.		AMD
144	A 75-year-old ex-smoker with progressive central blurring. Examination finds numerous soft drusen and mild pigmentary changes in the macular area. OCT indicates no neovascularization. Specialist confirms intermediate dry AMD, recommending monitoring and vitamin therapy.		AMD
145	A 77-year-old teacher complaining of wavy lines on reading tests. Fundus reveals drusen with early choroidal neovascular membranes. The physician classifies it as wet AMD in the early phase, planning anti-VEGF injections.		AMD
146	A 71-year-old farmer with difficulty recognizing faces at a distance and a subtle central shadow. Imaging detects large drusen and some RPE atrophy but no fluid. Doctor diagnoses advanced dry AMD and suggests low vision aids for daily tasks.		AMD
147	A 78-year-old homemaker noticing a gradual dark spot developing in her central vision. Fundoscopy shows confluent drusen and early pigmentary detachment. Fluorescein angiography suggests neovascular changes. Ophthalmologist labels it wet AMD and recommends immediate injection therapy.		AMD
148	A 70-year-old music teacher complaining that notes on the staff appear curved. OCT reveals a small choroidal neovascular membrane beneath the macula. The doctor confirms wet AMD and initiates anti-VEGF to preserve her reading ability.		AMD
149	A 73-year-old librarian who perceives straight lines bending in her reading material. Examination confirms medium to large drusen with minor subretinal hemorrhage. This is wet AMD, and the specialist plans intravitreal injections along with close monitoring.		AMD
150	A 69-year-old chef with progressive difficulty discerning small details in recipes. Fundus imaging shows clusters of drusen and patches of geographic atrophy. No fluid or hemorrhage is detected on OCT. The physician diagnoses dry AMD and recommends an AREDS supplement regime.		AMD
151	A 76-year-old gardener noticing colors appear washed out and a blur in the center of vision. Examination reveals advanced atrophic changes in the macula with numerous drusen. Doctor confirms advanced dry AMD, discussing assistive reading devices and follow-up care.		AMD
152	A 74-year-old dentist complaining of slight waviness when looking at straight edges. Imaging shows subretinal fluid and hemorrhage near the macula. Fluorescein angiography confirms neovascular AMD. Ophthalmologist suggests starting anti-VEGF injections promptly.		AMD
153	A 67-year-old office worker with difficulty reading small text, even with glasses. Fundus exam reveals intermediate drusen and subtle hyperpigmentation. No choroidal neovascularization is evident. The physician diagnoses intermediate dry AMD and advises regular monitoring.		AMD
154	A 72-year-old patient reporting a small dark spot obscuring letters while reading. Examination uncovers large drusen and RPE detachment. Early wet AMD is suspected on OCT, and anti-VEGF therapy is discussed for prompt control of subretinal fluid.		AMD
155	A 79-year-old retiree noticing trouble recognizing faces unless very close. Fundus photography shows confluence of drusen and advanced geographic atrophy. No signs of active leakage. The specialist confirms advanced dry AMD and recommends supportive visual aids.		AMD
156	A 76-year-old driver seeing distorted traffic lines and some color fading. Macular evaluation reveals a choroidal neovascular membrane with slight hemorrhage. Physician classifies it as wet AMD, explaining the necessity of regular injection therapy.		AMD
157	A 73-year-old ex-teacher complaining of increasing blind spots centrally. Imaging demonstrates numerous drusen, areas of atrophy, and newly formed vessels. The diagnosis is wet AMD, requiring monthly anti-VEGF treatments initially.		AMD
158	A 65-year-old store manager who notices a cloudy patch in the center of her vision. Fundus exam shows medium drusen and pigmentary changes. OCT identifies no fluid, consistent with dry AMD. The ophthalmologist prescribes nutritional support and periodic scans.		AMD
159	A 80-year-old musician struggling with reading sheet music due to a dark central area. Imaging reveals advanced RPE atrophy and large drusen. No hemorrhage is visible. Specialist diagnoses dry AMD, recommending low vision strategies and follow-up care.		AMD
160	A 77-year-old retiree describing bent lines and a recent central spot. Fundoscopy identifies subretinal hemorrhage and fluid, indicative of wet AMD. The doctor plans immediate anti-VEGF injections to stabilize vision loss.		AMD
161	A 73-year-old woman complaining of progressive central blur, especially noticeable when reading small text. Examination reveals multiple drusen in the macular area but no significant subretinal fluid. The doctor confirms early dry AMD.		AMD
162	A 36-year-old male with no history of diabetes or hypertension, presenting for a routine check-up. Eye exam finds clear cornea, normal IOP, and healthy retina with no microaneurysms. Doctor rules out any diabetic retinopathy.		NoDR
163	A 54-year-old office worker with a five-year history of type 2 diabetes, noting mild blur in the evenings. Fundus examination shows scattered microaneurysms and minimal hard exudates. The specialist assesses mild diabetic retinopathy.		MildDR
164	A 72-year-old retired teacher noticing wavy lines while reading and trouble recognizing faces at a distance. Fundus imaging reveals intermediate drusen in the macula. The physician diagnoses dry AMD and recommends antioxidant supplements.		AMD
165	A 50-year-old accountant experiencing occasional halos around lights and mild headaches. Tonometry shows intraocular pressure at 25 mmHg, and disc exam reveals a cup-to-disc ratio of 0.6. The doctor suspects early glaucoma and initiates treatment.		Glaucoma
166	A 29-year-old athlete with normal blood glucose, complaining mainly of dryness after prolonged workouts. Ophthalmoscopy is entirely normal with no retinal hemorrhages or microaneurysms. The ophthalmologist concludes no diabetic retinopathy.		NoDR
167	A 61-year-old patient with long-standing diabetes, reporting black floaters and hazy vision. Fundus exam shows neovascularization and extensive dot-blot hemorrhages. The physician diagnoses severe proliferative retinopathy requiring urgent treatment.		SevereDR
168	A 76-year-old gardener complaining of color fading and difficulty reading fine print. Examination of the macula reveals large drusen and mild pigmentary changes. The specialist classifies it as intermediate dry AMD and prescribes regular follow-up.		AMD
169	A 48-year-old teacher with type 2 diabetes for three years, complaining of brief blurriness when shifting focus. Retinal exam shows a handful of microaneurysms without significant leakage. Doctor labels it mild diabetic retinopathy.		MildDR
170	A 65-year-old retiree noticing reduced peripheral vision, especially on the nasal side. Tonometry records pressures of 27 mmHg in both eyes. The disc appears excavated. The ophthalmologist concludes primary open-angle glaucoma.		Glaucoma
171	A 44-year-old part-time student seeking an eye exam due to intermittent headaches, but denies any visual changes. Fundoscopy is unremarkable with no evidence of diabetic retinopathy. Doctor suggests evaluating other causes of headache.		NoDR
172	A 62-year-old ex-smoker complaining of mild eye pressure and difficulty with side vision in dim lighting. Tonometry reads 26 mmHg, with moderate optic nerve cupping. The physician confirms glaucoma and starts topical medication.		Glaucoma
173	A 64-year-old forklift operator with poorly controlled type 2 diabetes, experiencing increasingly blurry vision and new floaters. Examination reveals multiple hemorrhages, cotton wool spots, and early traction. Doctor diagnoses severe diabetic retinopathy.		SevereDR
174	A 25-year-old healthy individual coming in for a routine check. Ocular exam shows normal retina without hemorrhages or microaneurysms, and blood glucose is normal. The ophthalmologist finds no signs of diabetic retinopathy.		NoDR
175	A 70-year-old florist with persistent eye discomfort and gradually narrowing field of vision. IOP measures 28 mmHg. Optic nerve analysis shows a cup-to-disc ratio of 0.7. The specialist confirms advanced glaucoma and prescribes intensified therapy.		Glaucoma
176	A 59-year-old patient with seven years of type 2 diabetes, noticing mild difficulty reading small text at times. Fundus evaluation reveals microaneurysms with occasional dot-blot hemorrhages. Doctor deems this mild diabetic retinopathy.		MildDR
177	A 39-year-old runner with no known metabolic disorders, occasionally having dry eyes. Ophthalmoscopy is completely normal, showing healthy macula and vasculature. The physician rules out diabetic retinopathy or any other significant finding.		NoDR
178	A 68-year-old with type 2 diabetes for 18 years, presenting with dark spots floating across vision and reduced clarity. Fundus imaging reveals extensive proliferative changes, macular edema, and vitreous hemorrhage. The specialist calls it severe diabetic retinopathy.		SevereDR
179	A 74-year-old librarian noticing straight lines appear curved and difficulty reading in the center of vision. OCT indicates subretinal fluid consistent with neovascular AMD. The doctor plans anti-VEGF injections to slow progression.		AMD
180	A 46-year-old sales representative with type 1 diabetes, who experiences mild blur during prolonged reading. Examination shows a few microaneurysms and faint exudates in the retina. The physician diagnoses mild diabetic retinopathy.		MildDR
181	A 55-year-old accountant complaining of chronic headaches and subtle tunnel vision. Intraocular pressure averages 26 mmHg. Optic nerve imaging demonstrates progressive rim thinning. Ophthalmologist confirms glaucoma and recommends laser trabeculoplasty.		Glaucoma
182	A 47-year-old security guard seeking evaluation due to occasional dryness and mild irritation. Blood sugar levels are within normal range, and fundus appears clear. The doctor states no diabetic retinopathy is evident.		NoDR
183	A 66-year-old teacher finding bright lights cause glare and reading is difficult. Examination reveals medium drusen in the macula but no choroidal neovascularization. The physician assigns a dry AMD diagnosis and suggests dietary supplements.		AMD
184	A 60-year-old retail worker with six years of diabetes, complaining of mild focusing issues in low light. Ophthalmoscopy uncovers sparse microaneurysms without significant edema. The doctor considers it mild DR and advocates tighter glucose control.		MildDR
185	A 68-year-old journalist with progressive side vision loss and mild eye aches. IOP consistently reads about 27 mmHg. Visual field testing reveals arcuate defects. The physician confirms open-angle glaucoma and prescribes combination drops.		Glaucoma
186	A 32-year-old graduate student with no significant medical history, noticing mild eyestrain from prolonged reading. Fundus is entirely healthy, with no diabetic changes. Doctor classifies the case as normal and advises regular breaks.		NoDR
187	A 60-year-old custodian with poorly managed diabetes, reporting abrupt vision changes and floaters. Fundus evaluation shows prolific neovascularization, numerous hemorrhages, and early traction on the retina. The ophthalmologist declares severe DR.		SevereDR
188	A 42-year-old bank teller with type 2 diabetes for four years, experiencing slight vision fluctuations. Examination finds a small cluster of microaneurysms and subtle dot hemorrhages. Specialist considers it mild DR and advises better glycemic regulation.		MildDR
189	A 78-year-old widow complaining of a dark shadow in the center of vision, especially noticeable while reading. Imaging uncovers large drusen and some pigmentary disruption. Doctor determines advanced dry AMD and recommends low vision aids.		AMD
190	A 59-year-old librarian presenting with occasional headaches and difficulty seeing in low-light conditions. Intraocular pressure is 28 mmHg, and the cup-to-disc ratio is 0.65. The specialist diagnoses glaucoma, suggesting medication for IOP control.		Glaucoma
191	A 69-year-old with two decades of type 2 diabetes, noticing a gray curtain over her vision. Examination detects tractional retinal detachment, widespread neovascularization, and intraretinal hemorrhages. The doctor confirms severe DR, recommending urgent surgery.		SevereDR
192	A 57-year-old accountant with normal glucose levels, stating occasional dryness and mild redness. Ophthalmoscopy reveals no diabetic changes or hemorrhages. The doctor concludes there is no sign of diabetic retinopathy.		NoDR
193	A 50-year-old warehouse manager with type 2 diabetes, complaining of slight blur in dim light. Fundus reveals scattered microaneurysms but no macular edema. The specialist concludes mild diabetic retinopathy and schedules a follow-up in six months.		MildDR
194	A 71-year-old retired musician experiencing wavy lines on sheet music. OCT indicates a small area of subretinal fluid and drusen. The ophthalmologist diagnoses early wet AMD and initiates anti-VEGF treatments.		AMD
195	A 66-year-old construction worker with 15 years of uncontrolled diabetes, experiencing significant vision decline. Fundus examination shows vitreous hemorrhage, active neovascularization, and fibrovascular proliferation. Doctor identifies severe retinopathy needing prompt intervention.		SevereDR
196	A 72-year-old ex-driver with creeping loss of peripheral vision and mild eye pain. Tonometry records pressures around 29 mmHg. Disc exam shows profound cupping. The ophthalmologist labels it advanced glaucoma, recommending aggressive treatment.		Glaucoma
197	A 62-year-old patient with long-standing type 1 diabetes, presenting with sudden bursts of floaters. Examination reveals large preretinal hemorrhages, traction on the macula, and new vessel growth. The doctor confirms severe DR and urgent referral to vitreoretinal surgery.		SevereDR
198	A 74-year-old former teacher noticing gradual central vision loss and some distortion of straight lines. Fundoscopy reveals large drusen and minor subretinal fluid. Specialist diagnoses wet AMD and plans regular anti-VEGF injections.		AMD
199	A 45-year-old consultant with type 2 diabetes for five years, complaining of subtle changes in clarity during the day. Fundoscopic exam detects a few microaneurysms in each eye, but no serious leakage. The ophthalmologist notes mild DR and recommends improved glycemic control.		MildDR
200	A 70-year-old retiree with 25-year history of diabetes, reporting serious vision deterioration over months. Fundus imaging shows advanced proliferative changes, extensive hemorrhages, and tractional detachment. The physician confirms severe DR, scheduling urgent treatment.		SevereDR
